# Supplementary material for: The four voltage-sensing domains of T-type calcium channels activate near the resting membrane potential
Source: Nat Commun. 2026 May 16;17:6506. doi: 10.1038/s41467-026-73077-1 (PMC13377093; doi:10.1038/s41467-026-73077-1)
Supplement: Supplementary file 4 — Source Data [file 41467_2026_73077_MOESM4_ESM.xlsx]

## Sheet: Figure 2C
	Panel C
	VSD-I Norm. Fluorescence										VSD-II Norm. Fluorescence							VSD-III Norm. Fluorescence									VSD-IV Norm Fluoresce								Pore G(V) (Norm. I tail)
Exp #	1	2	3	4	5	6	7	8	9	10	1	2	3	4	5	6	7	1	2	3	4	5	6	7	8	9	1	2	3	4	5	6	7	8	1	2	3	4	5	6	7	8	9	10	11	12	13
Vm
-120											-0.00225454	-0.0295989	0.0897693	-0.00380723	-0.0352467	-0.0243305	0.0342412
-110											0.0321086	-0.0231986		-0.00330086		-0.0103058	-0.00251843
-100	-0.0121086	0.00327344	0.00528469	0.00339391	-0.00830236	-0.00373461	0.00341818	-0.00115941	-0.0143924	0.0163996	0.03968	0.0142483	0.00504593	0.0566701	0.108114	0.0502195	0.0359526	0.00666647	0.00277366	-0.00787862	-0.0272166	-0.00224581	0.00686108	0.00771941	-0.00521107	-0.00999848	0.0252589	0.00941371	0.0372051		0.0185346	-0.00889778	0.107628	0.010802	-0.000422849	-0.000667087	0.00010805	-8.05615e-06	-4.06907e-07	-0.00125011	-0.000465379	-0.000625593	0.000696676	-0.00122036	0.0117783	0.0067456	0.00353631
-90	0.00788533	0.00434139	0.0119356	-0.013115	0.0215531	0.0107612	0.0111869	-0.000991027	0.0393667	0.0304584	0.120045	0.037102	0.129173	0.121397	0.181512	0.098711	0.123668	0.00287535	-0.00090879	0.0428968	0.0287812	-0.0159571	-0.0157936	-0.0405307	-0.00306648	-0.00338638	0.027098	0.0119301	0.0178003	0.0259641	0.00982037	-0.00761518	0.027488	-0.0111696	0.000644124	-7.71092e-05	0.00012276	2.76164e-05	9.98198e-05	-0.00103416	-0.000194366	0.000571337	-0.00244262	0.000855737	0.00722662	-0.00229381	0.000745567
-80	0.0240459	0.0105678	0.0179241	-0.00308121	0.0375335	-0.0100354	0.0116068	0.0172844	0.0294388	-0.0248957	0.0919418	0.103396	0.149111	0.175511	0.231358	0.121382	0.263713	0.0420285	0.0421623	0.0161344	0.032739	0.0364362	0.050583	0.060727	0.086189	0.0291213	0.0441468	0.0127468	0.03333	-0.0149886	0.00278366	-0.0212669	-0.0136027	0.00581827	0.00089873	0.00093676	0.000566267	0.000437089	0.000134107	0.000817012	-0.000440448	-0.000130098	0.00361648	0.0019654	0.00541234	0.00455568	0.000485654
-70	0.0621439	0.0140463	0.053046	0.0348094	0.0181327	0.0101865	0.0318042	0.0243802	0.0230458	0.00898745	0.300092	0.216121		0.344743		0.355352	0.369479	0.013594	0.118031	0.023499	0.0393535	0.0654295	0.120816	0.101858	0.120917	0.0817271	0.0538694	0.0690862	0.0335924		0.0751252	0.00590915	0.0376514	0.0671601	0.00298184	0.00388456	0.00441157	0.00282297	0.00150906	0.00306099	0.0040658	0.00430183	0.00172753	0.00462828	0.00874715	-0.000487558	0.00190154
-60	0.356988	0.160241	0.165027	0.122319	0.142677	0.0676564	0.130488	0.0829781	0.107556	0.110201	0.405306	0.393703	0.508733	0.581416	0.516171	0.621674	0.57174	0.314333	0.37949	0.210298	0.217078	0.219267	0.434861	0.323646	0.365355	0.319348	0.155416	0.120773	0.187306	0.122425	0.25353	0.171477	0.154774	0.145897	0.0284548	0.0329741	0.00779498	0.0279247	0.0173235	0.0118128	0.0115773	0.0128356	0.0237351	0.0128541	0.00658803	0.00496328	0.0039125
-50	0.763992	0.571308	0.636955	0.43044	0.540745	0.433192	0.536284	0.433692	0.490929	0.35515	0.683273	0.709204		0.793931		0.814651	0.785423	0.676985	0.708413	0.631391	0.549319	0.486744	0.779039	0.756061	0.710959	0.61915	0.473614	0.28639	0.382994		0.431242	0.473801	0.281829	0.422711	0.122727	0.199265	0.0724694	0.151584	0.0768222	0.0585956	0.0918304	0.0560719	0.128889	0.114614	0.0189038	0.0173035	0.0098291
-40	0.920829	0.836083	0.807645	0.713291	0.758334	0.800463	0.824424	0.773403	0.734999	0.722807	0.81997	0.920882	0.843442	0.881174	0.864202	0.946722	0.898633	0.911509	0.92414	0.851109	0.896007	0.900871	0.982324	0.998152	0.936182	0.95663	0.66894	0.628096	0.666354	0.557222	0.692204	0.737522	0.490623	0.747135	0.301104	0.436872	0.300351	0.388619	0.231083	0.230131	0.284867	0.276088	0.346641	0.406185	0.188155	0.232235	0.137334
-30	1.00112	0.970533	0.959538	0.919756	0.946546	0.980654	0.93256	0.97483	0.845455	0.889871	0.899329	0.969094		0.950675		0.977778	0.98671	1.02223	0.985625	0.970898	0.992799	0.948199	1.00831	0.987495	0.9876	1.01161	0.804635	0.768793	0.864014		0.85464	0.86587	0.808004	0.88064	0.442956	0.570767	0.508797	0.572086	0.407367	0.418386	0.487232	0.520164	0.505114	0.612502	0.55484	0.554225	0.510217
-20	1.01748	0.985035	0.994435	0.95633	0.973827	1.03071	1.01891	0.998348	0.997975	0.983775	0.989792	0.994976	0.931991	1.01535	0.882828	1.00464	0.921847	0.987946	1.00157	1.02205	0.989403	1.02943	0.992583	1.01762	1.03729	1.02129	0.853835	0.865312	0.928082	0.932081	0.918423	0.932742	0.894914	0.914999	0.556455	0.669922	0.643497	0.68756	0.537611	0.557494	0.620934	0.651902	0.61871	0.719854	0.720463	0.710525	0.687244
-10	0.997189	1.01547	1.02412	0.999124	1.01671	0.984595	0.995012	1.03484	1.00365	1.01844	1.01808	0.971366		0.975503		0.997438	0.90393	0.948054	1	1.02855	0.99931	1.02592	1.01575	0.963979	1.0098	0.935876	0.92582	0.946228	0.919919		0.957224	0.956941	0.965412	0.954775	0.64478	0.744514	0.73379	0.770406	0.645906	0.651057	0.719326	0.748901	0.701235	0.7908	0.801066	0.796443	0.797657
0	1.00157	1.00782	1.01043	1.00842	1.01622	1.0015	1.0191	0.99943	0.977668	1.0332	0.9758	1.01651	1.00404	1.0202	1.00842	0.999079	1.02043	0.970517	0.946584	0.985222	1.00631	0.984598	1.02847	1.02026	1.00317	1.02245	0.962702	0.978826	0.93303	0.988307	0.994075	0.996264	0.917876	0.937206	0.729364	0.807606	0.802165	0.835289	0.719496	0.733192	0.809992	0.81705	0.7795	0.845428	0.873545	0.869134	0.863644
10											0.973038	0.975014		0.999992		0.996748	1.0661										0.985291	0.984922	0.997095		0.930459	1.02364	0.947806	1.01474	0.763713	0.848015	0.844312	0.880242	0.78999	0.772442	0.837134	0.860074	0.812731	0.873579	0.897527	0.899313	0.881746
20											0.973435	1.01072	0.944603	1.03511	0.901381	1.00718	0.996625										1.01844	1.00358	0.99449	0.999137	0.993536	1.01465	1.0081	1.03671	0.820092	0.889542	0.889464	0.918998	0.842538	0.827487	0.894972	0.904326	0.862346	0.90831	0.94088	0.930947	0.916494
30																																			0.843012	0.910468	0.910396	0.931333	0.878107	0.859491	0.915506	0.918693	0.880198	0.920103	0.944747	0.934344	0.922247
40																																			0.886655	0.942273	0.942771	0.958487	0.912588	0.899417	0.942998	0.951343	0.920254	0.949585	0.975718	0.966889	0.965315
50																																			0.925102	0.964901	0.972215	0.985738	0.929286	0.938885	0.969866	0.978793	0.961323	0.976822	1.00197	0.99378	0.994506
60																																			0.937778	0.976188	0.981147	0.98431	0.948157	0.950609	0.980178	0.982751	0.969154	0.980398	0.994095	0.987956	0.988298
70																																			0.952416	0.980104	0.980001	0.987824	0.976322	0.956853	0.97989	0.992414	0.966209	0.982338	0.984516	0.988043	0.98588
80																																			0.984241	1.02407	1.00263	1.00898	0.992134	0.998057	0.999579	1.00848	1.00538	1.00201	1.01226	1.0347	1.0068
90																																			0.99107	1.00645	1.00367	1.00675	0.9999	0.994472	1.00535	1.00524	1.0027	1.00064	1.00541	0.995582	1.00132
100																																			1.00235	1.01238	1.00736	1.00245	1.01024	1.00001	1.01198	0.999555	0.999143	0.997707	0.998955	0.999448	0.991886

## Sheet: Figure 4C
Panel C
	Pore G(V) (Norm. I tail)													Q(V) (Norm. I tail)
Exp #	1	2	3	4	5	6	7	8	9	10	11	12	13	1	2	3	4
Vm
-100	-0.000422849	-0.000667087	0.00010805	-8.05615e-06	-4.06907e-07	-0.00125011	-0.000465379	-0.000625593	0.000696676	-0.00122036	0.0117783	0.0067456	0.00353631	-0.00255927			-0.00157104
-90	0.000644124	-7.71092e-05	0.00012276	2.76164e-05	9.98198e-05	-0.00103416	-0.000194366	0.000571337	-0.00244262	0.000855737	0.00722662	-0.00229381	0.000745567	0.00772902			-0.00234413
-80	0.00089873	0.00093676	0.000566267	0.000437089	0.000134107	0.000817012	-0.000440448	-0.000130098	0.00361648	0.0019654	0.00541234	0.00455568	0.000485654	0.00635233	0.0214386	-0.0161901	-0.000242737
-70	0.00298184	0.00388456	0.00441157	0.00282297	0.00150906	0.00306099	0.0040658	0.00430183	0.00172753	0.00462828	0.00874715	-0.000487558	0.00190154	0.0166754	0.0242529	0.0121537	0.0211027
-60	0.0284548	0.0329741	0.00779498	0.0279247	0.0173235	0.0118128	0.0115773	0.0128356	0.0237351	0.0128541	0.00658803	0.00496328	0.0039125	0.0285429	0.0277455	-0.0036305	0.00951506
-50	0.122727	0.199265	0.0724694	0.151584	0.0768222	0.0585956	0.0918304	0.0560719	0.128889	0.114614	0.0189038	0.0173035	0.0098291	0.0552655	0.049479	0.0411281	0.0827072
-40	0.301104	0.436872	0.300351	0.388619	0.231083	0.230131	0.284867	0.276088	0.346641	0.406185	0.188155	0.232235	0.137334	0.104439	0.0849166	0.0981203	0.131693
-30	0.442956	0.570767	0.508797	0.572086	0.407367	0.418386	0.487232	0.520164	0.505114	0.612502	0.55484	0.554225	0.510217	0.171117	0.144678	0.195824	0.120744
-20	0.556455	0.669922	0.643497	0.68756	0.537611	0.557494	0.620934	0.651902	0.61871	0.719854	0.720463	0.710525	0.687244	0.29377	0.250809	0.272169	0.199143
-10	0.64478	0.744514	0.73379	0.770406	0.645906	0.651057	0.719326	0.748901	0.701235	0.7908	0.801066	0.796443	0.797657	0.430129	0.375171	0.414509	0.331631
0	0.729364	0.807606	0.802165	0.835289	0.719496	0.733192	0.809992	0.81705	0.7795	0.845428	0.873545	0.869134	0.863644	0.580112	0.5174	0.56578	0.466778
10	0.763713	0.848015	0.844312	0.880242	0.78999	0.772442	0.837134	0.860074	0.812731	0.873579	0.897527	0.899313	0.881746	0.716961	0.640129	0.724449	0.587319
20	0.820092	0.889542	0.889464	0.918998	0.842538	0.827487	0.894972	0.904326	0.862346	0.90831	0.94088	0.930947	0.916494	0.84984	0.741298	0.923408	0.722335
30	0.843012	0.910468	0.910396	0.931333	0.878107	0.859491	0.915506	0.918693	0.880198	0.920103	0.944747	0.934344	0.922247	0.923532	0.846231	0.967377	0.832835
40	0.886655	0.942273	0.942771	0.958487	0.912588	0.899417	0.942998	0.951343	0.920254	0.949585	0.975718	0.966889	0.965315	0.959931	0.927474	1.01207	0.890432
50	0.925102	0.964901	0.972215	0.985738	0.929286	0.938885	0.969866	0.978793	0.961323	0.976822	1.00197	0.99378	0.994506	0.947983	0.955529	0.993307	0.916946
60	0.937778	0.976188	0.981147	0.98431	0.948157	0.950609	0.980178	0.982751	0.969154	0.980398	0.994095	0.987956	0.988298	0.957301	0.958804	0.886747	0.981004
70	0.952416	0.980104	0.980001	0.987824	0.976322	0.956853	0.97989	0.992414	0.966209	0.982338	0.984516	0.988043	0.98588
80	0.984241	1.02407	1.00263	1.00898	0.992134	0.998057	0.999579	1.00848	1.00538	1.00201	1.01226	1.0347	1.0068
90	0.99107	1.00645	1.00367	1.00675	0.9999	0.994472	1.00535	1.00524	1.0027	1.00064	1.00541	0.995582	1.00132
100	1.00235	1.01238	1.00736	1.00245	1.01024	1.00001	1.01198	0.999555	0.999143	0.997707	0.998955	0.999448	0.991886
50
60
70
80
90
100

## Sheet: Figure 4F
Panel F
	VSD-I Norm. Fluorescence														VSD-II Norm. Fluorescence												VSD-III Norm. Fluorescence																VSD-IV Norm Fluoresce
	VSD-I										VSD-I with La3+				VSD-II							VSD-II with La3+					VSD-III									VSD-III with La3+							VSD-IV
Exp #	1	2	3	4	5	6	7	8	9	10	1	2	3	4	1	2	3	4	5	6	7	1	2	3	4	5	1	2	3	4	5	6	7	8	9	1	2	3	4	5	6	7	1	2	3	4	5	6	7
Vm
-120															-0.00225454	-0.0295989	0.0897693	-0.00380723	-0.0352467	-0.0243305	0.0342412	-0.00218964	-0.0235988	0.0404648	0.0143565	0.022193
-110															0.0321086	-0.0231986		-0.00330086		-0.0103058	-0.00251843	0.0108206		0.107489	0.0232337	0.0605711
-100	-0.0121086	0.00327344	0.00528469	0.00339391	-0.00830236	-0.00373461	0.00341818	-0.00115941	-0.0143924	0.0163996	0.022098	0.00629211	0.0090754	0.000904821	0.03968	0.0142483	0.00504593	0.0566701	0.108114	0.0502195	0.0359526	0.0241777	0.0178742	0.146608	0.119423	0.0777126	0.00666647	0.00277366	-0.00787862	-0.0272166	-0.00224581	0.00686108	0.00771941	-0.00521107	-0.00999848	-0.0117643	0.0276047	0	-0.0519695	0.0473476	0.0605908	0.000343112	0.0252589	0.00941371	0.0372051		0.0185346	-0.00889778	0.107628
-90	0.00788533	0.00434139	0.0119356	-0.013115	0.0215531	0.0107612	0.0111869	-0.000991027	0.0393667	0.0304584	0.0458888	0.0117938	0.00901749	0.0262846	0.120045	0.037102	0.129173	0.121397	0.181512	0.098711	0.123668	0.0913528	0.176772	0.22306	0.227704	0.182355	0.00287535	-0.00090879	0.0428968	0.0287812	-0.0159571	-0.0157936	-0.0405307	-0.00306648	-0.00338638	0.0223316	0.018631	0.0126466	0.0246707	-0.013576	0.0792115	0.065988	0.027098	0.0119301	0.0178003	0.0259641	0.00982037	-0.00761518	0.027488
-80	0.0240459	0.0105678	0.0179241	-0.00308121	0.0375335	-0.0100354	0.0116068	0.0172844	0.0294388	-0.0248957	-0.00177424	0.0229917	0.010076	0.0292964	0.0919418	0.103396	0.149111	0.175511	0.231358	0.121382	0.263713	0.101839	0.294654	0.323902	0.332158	0.324549	0.0420285	0.0421623	0.0161344	0.032739	0.0364362	0.050583	0.060727	0.086189	0.0291213	0.0188406	0.0160287	0.0558821	0.0888956	0.0752152	0.1629	0.126741	0.0441468	0.0127468	0.03333	-0.0149886	0.00278366	-0.0212669	-0.0136027
-70	0.0621439	0.0140463	0.053046	0.0348094	0.0181327	0.0101865	0.0318042	0.0243802	0.0230458	0.00898745	0.0293416	2.95892e-05	0.00156753	0.000173867	0.300092	0.216121		0.344743		0.355352	0.369479	0.426211		0.449968	0.490662	0.428365	0.013594	0.118031	0.023499	0.0393535	0.0654295	0.120816	0.101858	0.120917	0.0817271	0.080306	0.109903	0.098336	0.158209	0.196186	0.214162	0.179342	0.0538694	0.0690862	0.0335924		0.0751252	0.00590915	0.0376514
-60	0.356988	0.160241	0.165027	0.122319	0.142677	0.0676564	0.130488	0.0829781	0.107556	0.110201	0.00654179	-0.00767257	0.0164439	-0.00161517	0.405306	0.393703	0.508733	0.581416	0.516171	0.621674	0.57174	0.683026	0.611266	0.614325	0.65381	0.572775	0.314333	0.37949	0.210298	0.217078	0.219267	0.434861	0.323646	0.365355	0.319348	0.13478	0.218542	0.248288	0.238734	0.196003	0.297661	0.295157	0.155416	0.120773	0.187306	0.122425	0.25353	0.171477	0.154774
-50	0.763992	0.571308	0.636955	0.43044	0.540745	0.433192	0.536284	0.433692	0.490929	0.35515	0.0607642	0.0490061	0.0230323	0.00704942	0.683273	0.709204		0.793931		0.814651	0.785423	0.845068		0.767974	0.809627	0.726932	0.676985	0.708413	0.631391	0.549319	0.486744	0.779039	0.756061	0.710959	0.61915	0.252403	0.432659	0.370139	0.351584	0.302698	0.411417	0.456077	0.473614	0.28639	0.382994		0.431242	0.473801	0.281829
-40	0.920829	0.836083	0.807645	0.713291	0.758334	0.800463	0.824424	0.773403	0.734999	0.722807	0.16842	0.177973	0.120771	0.0730737	0.81997	0.920882	0.843442	0.881174	0.864202	0.946722	0.898633	0.90691	0.974142	0.859551	0.933103	0.861391	0.911509	0.92414	0.851109	0.896007	0.900871	0.982324	0.998152	0.936182	0.95663	0.423654	0.639898	0.53636	0.450543	0.52357	0.564023	0.536464	0.66894	0.628096	0.666354	0.557222	0.692204	0.737522	0.490623
-30	1.00112	0.970533	0.959538	0.919756	0.946546	0.980654	0.93256	0.97483	0.845455	0.889871	0.414272	0.348217	0.278469	0.265258	0.899329	0.969094		0.950675		0.977778	0.98671	1.02451		0.941335	1.00987	0.917066	1.02223	0.985625	0.970898	0.992799	0.948199	1.00831	0.987495	0.9876	1.01161	0.623769	0.799306	0.695337	0.686782	0.702111	0.673743	0.753089	0.804635	0.768793	0.864014		0.85464	0.86587	0.808004
-20	1.01748	0.985035	0.994435	0.95633	0.973827	1.03071	1.01891	0.998348	0.997975	0.983775	0.612191	0.677238	0.587876	0.533807	0.989792	0.994976	0.931991	1.01535	0.882828	1.00464	0.921847	1.00462	0.967119	0.945017	0.998931	0.997557	0.987946	1.00157	1.02205	0.989403	1.02943	0.992583	1.01762	1.03729	1.02129	0.804737	0.918392	0.837809	0.931394	0.848711	0.769063	0.903803	0.853835	0.865312	0.928082	0.932081	0.918423	0.932742	0.894914
-10	0.997189	1.01547	1.02412	0.999124	1.01671	0.984595	0.995012	1.03484	1.00365	1.01844	0.817729	0.861646	0.776811	0.777232	1.01808	0.971366		0.975503		0.997438	0.90393	0.993999		0.779247	0.776309	0.990955	0.948054	1	1.02855	0.99931	1.02592	1.01575	0.963979	1.0098	0.935876	0.902968	0.976468	0.923955	0.972348	0.926255	0.85951	0.909257	0.92582	0.946228	0.919919		0.957224	0.956941	0.965412
0	1.00157	1.00782	1.01043	1.00842	1.01622	1.0015	1.0191	0.99943	0.977668	1.0332	0.86554	0.88299	0.889348	0.874396	0.9758	1.01651	1.00404	1.0202	1.00842	0.999079	1.02043	1.05845	0.878967	0.699089	0.618201	0.927647	0.970517	0.946584	0.985222	1.00631	0.984598	1.02847	1.02026	1.00317	1.02245	0.95555	1.00204	0.984098	0.970419	0.882794	0.932262	0.975536	0.962702	0.978826	0.93303	0.988307	0.994075	0.996264	0.917876
10											0.9493	0.958955	0.959309	0.940582	0.973038	0.975014		0.999992		0.996748	1.0661	0.970549		0.489349	0.606943	0.87224										0.982317	0.995074	0.981235	0.925754	0.96876	0.968866	0.955592	0.985291	0.984922	0.997095		0.930459	1.02364	0.947806
20											0.98041	0.958123	1.01258	1.0074	0.973435	1.01072	0.944603	1.03511	0.901381	1.00718	0.996625															0.975722	0.978485	0.981516	0.95358	0.983178	0.958886	1.02777	1.01844	1.00358	0.99449	0.999137	0.993536	1.01465	1.0081
30																																				0.94363	0.97254	0.978425	1.00139	1.01701	0.944731	0.972153
40																																				0.906574	0.959005	1.00293	0.995805	1.00588	0.988722	1.02798
50
60
[truncated: 6 more columns]

## Sheet: Figure 5C
	Panel C, IV
	WT												S6Cyto 11Q (IV)
Exp #	1	2	3	4	5	6	7	8	9	10	11	12	1	2	3	4	5	6
Vm
-100	-0.00824823	-0.00853035	0.000824234	-0.0149002	-0.00794137	-0.011376	-0.00891391	-0.0122293		0.00329653	0.0114026	-0.0102213	-0.013314	-0.00870952	-0.00790715	-0.0100696	-0.0219554	-0.000825211
-90	-0.00722622	-0.00776275	0.00183921	-0.0150603	0.00568748	0.0105948	-0.010494	-0.0143592	-0.00647264	-0.00495571	0.0109156	-0.00900201	-0.0118111	-0.0127622	-0.00793049	-0.0101352	-0.023074	-0.000188247
-80	-0.00519388	-0.00781206	-0.000535368	-0.0152522	0.00427348	-0.0158882	-0.00673291	-0.00960314	-0.00544035	0.0131647	-0.000782938	-0.00961266	-0.0144878	-0.0108473	-0.00645343	-0.0111082	-0.0208737	-0.00128115
-70	-0.011945	-0.0111816	-0.00414847	-0.0241784	0.00399047	-0.020884	-0.00803128	-0.0124802	-0.00530932	0.00652291	0.0031727	-0.00939752	-0.0132016	-0.0141428	-0.00948753	-0.0113037	-0.0205268	0.00104031
-60	-0.0814582	-0.0287581	-0.0784704	-0.0821494	-0.0196095	-0.0756275	-0.0177977	-0.0531325	-0.0193503	-0.00212391	-0.00320911	-0.0133865	-0.0110506	-0.0103472	-0.00702742	-0.013135	-0.0215229	-0.000676371
-50	-0.559749	-0.339966	-0.409123	-0.351163	-0.182791	-0.303435	-0.191415	-0.343034	-0.292356	-0.0201068	-0.0450734	-0.082503	-0.0531436	-0.017147	-0.0126133	-0.0192821	-0.0410109	-0.00165293
-40	-0.910975	-0.827747	-0.871721	-0.792844	-0.656205	-0.79095	-0.729338	-0.775544	-0.745948	-0.402773	-0.568917	-0.712454	-0.42665	-0.154948	-0.134591	-0.283088	-0.259978	-0.0669065
-30	-1	-1	-1	-1	-1	-1	-1	-1	-1	-1	-1	-1	-0.918674	-0.74824	-0.837669	-0.975341	-0.901231	-0.673686
-20	-0.90285	-0.935991	-0.874504	-0.932979	-0.991149	-0.943395	-0.955221	-0.970989	-0.989281	-0.893042	-0.853956	-0.951249	-1	-1	-1	-1	-1	-1
-10	-0.7166	-0.7428	-0.66972	-0.730847	-0.842776	-0.783478	-0.745857	-0.793014	-0.829798	-0.604077	-0.608543	-0.746844	-0.82937	-0.871559	-0.790343	-0.769202	-0.771262	-0.828071
0	-0.509805	-0.50517	-0.452665	-0.50969	-0.618857	-0.552141	-0.506601	-0.572994	-0.6177	-0.364629	-0.326821	-0.51745	-0.59137	-0.616227	-0.48096	-0.489582	-0.475664	-0.535329
10	-0.320002	-0.29967	-0.273885	-0.29615	-0.429629	-0.361819	-0.293783	-0.356766	-0.409902	-0.155861	-0.144333	-0.309347	-0.372861	-0.373448	-0.223372	-0.252045	-0.246177	-0.252182
20	-0.164302	-0.133417	-0.129683	-0.134521	-0.241467	-0.257342	-0.123237	-0.197592	-0.23555	0.021692	0.0310352	-0.146252	-0.192014	-0.178822	-0.0263925	-0.066748	-0.0580011	-0.0509103
30	-0.0364964	0.0090666	-0.00150556	-0.00830309	-0.0982655	-0.124143	0.0192878	-0.072518	-0.100604	0.1691	0.177835	-0.0203894	-0.0555384	-0.0342469	0.0800256	0.018439	0.0408947	0.0736998

## Sheet: Figure 5D
Panel D
	WT Pore G(V) (Norm. I tail)													S6Cyto 11Q Pore G(V) (Norm. I tail)
Exp #	1	2	3	4	5	6	7	8	9	10	11	12	13	1	2	3	4	5	6
Vm
-120
-110
-100	-0.000422849	-0.000667087	0.00010805	-8.05615e-06	-4.06907e-07	-0.00125011	-0.000465379	-0.000625593	0.000696676	-0.00122036	0.0117783	0.0067456	0.00353631	0.00246185	-0.000461761	-0.00117947	0.00167958	0.000513088	-0.000762616
-90	0.000644124	-7.71092e-05	0.00012276	2.76164e-05	9.98198e-05	-0.00103416	-0.000194366	0.000571337	-0.00244262	0.000855737	0.00722662	-0.00229381	0.000745567	-0.00298384	-0.00110382	0.00132862	0.000773595	-0.00112276	-0.00233978
-80	0.00089873	0.00093676	0.000566267	0.000437089	0.000134107	0.000817012	-0.000440448	-0.000130098	0.00361648	0.0019654	0.00541234	0.00455568	0.000485654	-0.000863938	-0.000565024	0.000216863	-0.000289575	-0.00325359	0.00451114
-70	0.00298184	0.00388456	0.00441157	0.00282297	0.00150906	0.00306099	0.0040658	0.00430183	0.00172753	0.00462828	0.00874715	-0.000487558	0.00190154	-0.00203788	0.00104911	-0.000939642	0.00193192	0.000808869	0.00437147
-60	0.0284548	0.0329741	0.00779498	0.0279247	0.0173235	0.0118128	0.0115773	0.0128356	0.0237351	0.0128541	0.00658803	0.00496328	0.0039125	-0.000434633	-0.000443477	0.00215521	-0.000285456	0.00201008	0.00416666
-50	0.122727	0.199265	0.0724694	0.151584	0.0768222	0.0585956	0.0918304	0.0560719	0.128889	0.114614	0.0189038	0.0173035	0.0098291	0.00404911	0.00161189	0.000575717	0.00287101	0.00454534	0.00636677
-40	0.301104	0.436872	0.300351	0.388619	0.231083	0.230131	0.284867	0.276088	0.346641	0.406185	0.188155	0.232235	0.137334	0.0391143	0.017757	0.035599	0.036322	0.0614133	0.0277508
-30	0.442956	0.570767	0.508797	0.572086	0.407367	0.418386	0.487232	0.520164	0.505114	0.612502	0.55484	0.554225	0.510217	0.257703	0.207066	0.303952	0.303698	0.314702	0.244483
-20	0.556455	0.669922	0.643497	0.68756	0.537611	0.557494	0.620934	0.651902	0.61871	0.719854	0.720463	0.710525	0.687244	0.555781	0.546148	0.622699	0.614854	0.597202	0.561296
-10	0.64478	0.744514	0.73379	0.770406	0.645906	0.651057	0.719326	0.748901	0.701235	0.7908	0.801066	0.796443	0.797657	0.724255	0.742583	0.800036	0.773438	0.773305	0.742957
0	0.729364	0.807606	0.802165	0.835289	0.719496	0.733192	0.809992	0.81705	0.7795	0.845428	0.873545	0.869134	0.863644	0.826227	0.840102	0.888961	0.855003	0.862165	0.841196
10	0.763713	0.848015	0.844312	0.880242	0.78999	0.772442	0.837134	0.860074	0.812731	0.873579	0.897527	0.899313	0.881746	0.872674	0.882431	0.947726	0.900294	0.917844	0.885415
20	0.820092	0.889542	0.889464	0.918998	0.842538	0.827487	0.894972	0.904326	0.862346	0.90831	0.94088	0.930947	0.916494	0.933927	0.923175	0.981326	0.93433	0.957812	0.929811
30	0.843012	0.910468	0.910396	0.931333	0.878107	0.859491	0.915506	0.918693	0.880198	0.920103	0.944747	0.934344	0.922247	0.933874	0.929894	0.997137	0.94073	0.970819	0.938233
40	0.886655	0.942273	0.942771	0.958487	0.912588	0.899417	0.942998	0.951343	0.920254	0.949585	0.975718	0.966889	0.965315	0.990703	0.96546	1.00728	0.972195	0.995599	0.97001
50	0.925102	0.964901	0.972215	0.985738	0.929286	0.938885	0.969866	0.978793	0.961323	0.976822	1.00197	0.99378	0.994506	1.02171	0.990322	1.01444	0.987601	1.00722	1.0017
60	0.937778	0.976188	0.981147	0.98431	0.948157	0.950609	0.980178	0.982751	0.969154	0.980398	0.994095	0.987956	0.988298	1.01201	0.99044	1.00706	0.991786	1.00713	0.995423
70	0.952416	0.980104	0.980001	0.987824	0.976322	0.956853	0.97989	0.992414	0.966209	0.982338	0.984516	0.988043	0.98588	0.993478	0.989725	0.998183	0.988376	1.00075	0.987086
80	0.984241	1.02407	1.00263	1.00898	0.992134	0.998057	0.999579	1.00848	1.00538	1.00201	1.01226	1.0347	1.0068	1.0166	1.01496	0.998329	1.00854	1.00878	0.999884
90	0.99107	1.00645	1.00367	1.00675	0.9999	0.994472	1.00535	1.00524	1.0027	1.00064	1.00541	0.995582	1.00132	1.00434	1.00982	0.996912	1.00922	0.997821	1.00681
100	1.00235	1.01238	1.00736	1.00245	1.01024	1.00001	1.01198	0.999555	0.999143	0.997707	0.998955	0.999448	0.991886	0.972063	0.999957	0.983267	1.00453	0.994488	0.995596

## Sheet: Figure 5G
Panel G
	VSD-I Norm. Fluorescence																VSD-II Norm. Fluorescence											VSD-III Norm. Fluoresce																VSD-IV Norm. Fluoresce
	VSD-I										VSD-I 11Q						VSD-II							VSD-II 11Q				VSD-III									VSD-III 11Q							VSD-IV
Exp #	1	2	3	4	5	6	7	8	9	10	1	2	3	4	5	6	1	2	3	4	5	6	7	1	2	3	4	1	2	3	4	5	6	7	8	9	1	2	3	4	5	6	7	1	2	3	4	5	6
Vm
-120																	-0.00225454	-0.0295989	0.0897693	-0.00380723	-0.0352467	-0.0243305	0.0342412	-0.00273156	-0.0027006	0.00115728	0.00920921
-110																	0.0321086	-0.0231986		-0.00330086		-0.0103058	-0.00251843	0.0132981	0.00338974	0.0115542	0.0138294
-100	-0.0121086	0.00327344	0.00528469	0.00339391	-0.00830236	-0.00373461	0.00341818	-0.00115941	-0.0143924	0.0163996	0.00696236	0.00941761	0.00354133	0.00157774	9.12486e-05	4.98464e-05	0.03968	0.0142483	0.00504593	0.0566701	0.108114	0.0502195	0.0359526	0.0352459	0.0536865	0.0487286	0.0092701	0.00666647	0.00277366	-0.00787862	-0.0272166	-0.00224581	0.00686108	0.00771941	-0.00521107	-0.00999848	0.00343158	0.0107212	-0.00638878	0.00850403	0.00221963	0.0215911	-0.0158502	0.0252589	0.00941371	0.0372051		0.0185346	-0.00889778
-90	0.00788533	0.00434139	0.0119356	-0.013115	0.0215531	0.0107612	0.0111869	-0.000991027	0.0393667	0.0304584	-0.00224782	0.00567874	0.0152579	0.000426907	-0.000358379	0.0203521	0.120045	0.037102	0.129173	0.121397	0.181512	0.098711	0.123668	0.154449	0.133005	0.151247	0.0137269	0.00287535	-0.00090879	0.0428968	0.0287812	-0.0159571	-0.0157936	-0.0405307	-0.00306648	-0.00338638	0.0133213	0.012929	0.00583505	-0.0168956	0.00201096	-0.00718509	0.0087627	0.027098	0.0119301	0.0178003	0.0259641	0.00982037	-0.00761518
-80	0.0240459	0.0105678	0.0179241	-0.00308121	0.0375335	-0.0100354	0.0116068	0.0172844	0.0294388	-0.0248957	0.000986074	0.0141265	-0.00164104	-0.00226534	-0.000217171	0.00914936	0.0919418	0.103396	0.149111	0.175511	0.231358	0.121382	0.263713	0.252086	0.233195	0.223919	0.154871	0.0420285	0.0421623	0.0161344	0.032739	0.0364362	0.050583	0.060727	0.086189	0.0291213	0.0118028	-0.0023792	0.0246197	-0.00139676	0.0117953	-0.0317609	0.00878541	0.0441468	0.0127468	0.03333	-0.0149886	0.00278366	-0.0212669
-70	0.0621439	0.0140463	0.053046	0.0348094	0.0181327	0.0101865	0.0318042	0.0243802	0.0230458	0.00898745	0.00311272	0.0408689	-0.0248194	0.00217063	0.0224756	0.00956445	0.300092	0.216121		0.344743		0.355352	0.369479	0.31371	0.306294	0.342546	0.322802	0.013594	0.118031	0.023499	0.0393535	0.0654295	0.120816	0.101858	0.120917	0.0817271	0.0116516	0.0369941	0.0801133	0.0493992	0.00543021	0.0441586	0.0428243	0.0538694	0.0690862	0.0335924		0.0751252	0.00590915
-60	0.356988	0.160241	0.165027	0.122319	0.142677	0.0676564	0.130488	0.0829781	0.107556	0.110201	0.0454487	0.10432	0.0445375	0.0437951	0.0488521	0.00794595	0.405306	0.393703	0.508733	0.581416	0.516171	0.621674	0.57174	0.409459	0.605329	0.467156	0.436791	0.314333	0.37949	0.210298	0.217078	0.219267	0.434861	0.323646	0.365355	0.319348	0.093786	0.144061	0.287735	0.123705	0.168133	0.112545	0.110132	0.155416	0.120773	0.187306	0.122425	0.25353	0.171477
-50	0.763992	0.571308	0.636955	0.43044	0.540745	0.433192	0.536284	0.433692	0.490929	0.35515	0.255059	0.341405	0.186656	0.0476958	0.166693	0.0611542	0.683273	0.709204		0.793931		0.814651	0.785423	0.59529	0.81593	0.676339	0.715408	0.676985	0.708413	0.631391	0.549319	0.486744	0.779039	0.756061	0.710959	0.61915	0.434841	0.289696	0.524958	0.395479	0.379437	0.27462	0.292442	0.473614	0.28639	0.382994		0.431242	0.473801
-40	0.920829	0.836083	0.807645	0.713291	0.758334	0.800463	0.824424	0.773403	0.734999	0.722807	0.62314	0.664205	0.630446	0.415213	0.5241	0.416626	0.81997	0.920882	0.843442	0.881174	0.864202	0.946722	0.898633	0.791413	0.961254	0.884931	0.92292	0.911509	0.92414	0.851109	0.896007	0.900871	0.982324	0.998152	0.936182	0.95663	0.783166	0.558593	0.902232	0.828555	0.824089	0.79063	0.754224	0.66894	0.628096	0.666354	0.557222	0.692204	0.737522
-30	1.00112	0.970533	0.959538	0.919756	0.946546	0.980654	0.93256	0.97483	0.845455	0.889871	0.856037	0.883087	0.900135	0.770182	0.820215	0.82366	0.899329	0.969094		0.950675		0.977778	0.98671	0.896814	0.975828	0.989689	1.00767	1.02223	0.985625	0.970898	0.992799	0.948199	1.00831	0.987495	0.9876	1.01161	0.947251	0.866598	0.973415	0.932118	0.986454	0.990491	0.921165	0.804635	0.768793	0.864014		0.85464	0.86587
-20	1.01748	0.985035	0.994435	0.95633	0.973827	1.03071	1.01891	0.998348	0.997975	0.983775	0.990709	0.913836	1.01118	0.996829	0.953572	0.95243	0.989792	0.994976	0.931991	1.01535	0.882828	1.00464	0.921847	0.980731	0.994598	0.990649	0.984601	0.987946	1.00157	1.02205	0.989403	1.02943	0.992583	1.01762	1.03729	1.02129	1.01309	0.973713	1.01384	0.982152	0.965085	0.946028	0.938634	0.853835	0.865312	0.928082	0.932081	0.918423	0.932742
-10	0.997189	1.01547	1.02412	0.999124	1.01671	0.984595	0.995012	1.03484	1.00365	1.01844	1.01683	0.972084	1.02559	0.960504	0.984421	1.00478	1.01808	0.971366		0.975503		0.997438	0.90393	0.949024	0.985831	0.97501	0.995955	0.948054	1	1.02855	0.99931	1.02592	1.01575	0.963979	1.0098	0.935876	1.00552	0.985051	0.977043	0.957076	0.997638	0.98705	0.974961	0.92582	0.946228	0.919919		0.957224	0.956941
0	1.00157	1.00782	1.01043	1.00842	1.01622	1.0015	1.0191	0.99943	0.977668	1.0332	1.00647	1.02725	1.03864	1.00478	1.00524	1.00477	0.9758	1.01651	1.00404	1.0202	1.00842	0.999079	1.02043	0.97485	0.968923	0.980723	1.0217	0.970517	0.946584	0.985222	1.00631	0.984598	1.02847	1.02026	1.00317	1.02245	1.03458	0.983636	0.974389	1.06478	0.979717	0.999038	1.00685	0.962702	0.978826	0.93303	0.988307	0.994075	0.996264
10																	0.973038	0.975014		0.999992		0.996748	1.0661	0.976778	1.0149	1.01514	0.970298																	0.985291	0.984922	0.997095		0.930459	1.02364
20																	0.973435	1.01072	0.944603	1.03511	0.901381	1.00718	0.996625	0.957285	0.960118	0.94226	0.985416																	1.01844	1.00358	0.99449	0.999137	0.993536	1.01465
30
40
50
60
[truncated: 7 more columns]

## Sheet: Suppl. Fig 1C
		Panel C: G(V) curves
		VSD-I S175C										VSD-II G829C							VSD-III M1353C								VSD-IV I1669C								WT
	Exp #	1	2	3	4	5	6	7	8	9	10	1	2	3	4	5	6	7	1	2	3	4	5	6	7	8	1	2	3	4	5	6	7	8	1	2	3	4	5	6	7	8	9	10	11	12	13
	Vm
	-100	-0.000916125	-0.00129754	0.0042662	-0.000632179	0.00146125	-0.000310585	-0.000715743	0.00148004	0.00269918	0.00107095	0.00360236	0.00161141	-0.003036	-0.00093854	-0.000391379	0.000579419	-0.00117271	0.000283339	0.00273114	0.00110385	0.00112005	0.00045112	0.000781527	-0.000253397	-0.000487079	0.00122257	0.000224657	0.0037067	0.000568496	0.000804267	0.000116795	-0.000196493	-0.000517602	-0.000422849	-0.000667087	0.00010805	-8.05615e-06	-4.06907e-07	-0.00125011	-0.000465379	-0.000625593	0.000696676	-0.00122036	0.0117783	0.0067456	0.00353631
	-90	-0.000268409	-0.00265493	0.0016683	-0.000995967	0.00321474	-0.000844853	0.000133314	-0.00229969	-0.000294081	0.000140498	-0.0011632	0.000815187	0.000890019	-0.000202062	0.00133867	6.93309e-05	-0.00056378	0.00013518	0.00479605	0.000465414	-0.000422077	0.000122187	-6.5843e-05	-0.000171949	-0.00022966	0.00103197	-0.000565918	-0.00058431	0.00154476	0.000171995	-0.000412509	0.000218665	0.00134019	0.000644124	-7.71092e-05	0.00012276	2.76164e-05	9.98198e-05	-0.00103416	-0.000194366	0.000571337	-0.00244262	0.000855737	0.00722662	-0.00229381	0.000745567
	-80	0.00147606	-0.00350839	0.00166541	-0.00178134	0.00353742	-0.000531302	0.000531738	-0.00101171	0.00195349	0.0017204	-0.000216106	0.0056574	0.00249311	0.00195658	-0.00029633	0.0013656	0.00183793	0.000234418	0.00371904	-0.00141874	0.00141447	0.00149374	0.000775803	0.000466077	0.000757117	0.0012907	-0.000585453	0.00169097	0.00143141	0.000874701	0.00155561	-0.000449655	0.00152732	0.00089873	0.00093676	0.000566267	0.000437089	0.000134107	0.000817012	-0.000440448	-0.000130098	0.00361648	0.0019654	0.00541234	0.00455568	0.000485654
	-70	0.00801401	0.0119329	0.00737396	0.00886629	0.00421461	0.00134364	0.00257201	0.0043698	0.00184846	0.00180784	0.00190923	0.00658833	0.00535517	0.000727645	0.00298406	0.00308776	0.00340526	0.000421314	0.010928	0.00200008	0.000961508	0.00393437	0.00340952	0.0017738	0.00189532	0.00375811	0.00301335	0.000900689	0.00268373	0.00159052	0.0017395	0.00030177	0.00335512	0.00298184	0.00388456	0.00441157	0.00282297	0.00150906	0.00306099	0.0040658	0.00430183	0.00172753	0.00462828	0.00874715	-0.000487558	0.00190154
	-60	0.069471	0.06033	0.0536848	0.0616778	0.0364727	0.0133117	0.0291198	0.0452018	0.00989696	0.00626655	0.0428393	0.0238399	0.0358161	0.00444756	0.0160369	0.0175782	0.0401536	0.0064515	0.0193254	0.0093031	0.00638466	0.0303988	0.0180639	0.0120862	0.0114098	0.0106144	0.0220995	0.01517	0.00476101	0.0325295	0.00989527	0.0045692	0.0128524	0.0284548	0.0329741	0.00779498	0.0279247	0.0173235	0.0118128	0.0115773	0.0128356	0.0237351	0.0128541	0.00658803	0.00496328	0.0039125
	-50	0.212569	0.163814	0.176836	0.179528	0.166546	0.10891	0.156104	0.185856	0.0669681	0.0489399	0.178426	0.134746	0.179604	0.0461021	0.0934788	0.118728	0.196737	0.0609848	0.0941613	0.0570107	0.040997	0.151198	0.115737	0.110815	0.103036	0.0825311	0.0850586	0.0607675	0.0497879	0.128377	0.0796591	0.0310723	0.0751877	0.122727	0.199265	0.0724694	0.151584	0.0768222	0.0585956	0.0918304	0.0560719	0.128889	0.114614	0.0189038	0.0173035	0.0098291
	-40	0.352	0.302745	0.334861	0.325901	0.331788	0.314365	0.357262	0.367591	0.263357	0.235448	0.437179	0.365501	0.353885	0.274024	0.292679	0.384092	0.420109	0.27036	0.276349	0.232398	0.207439	0.371582	0.328694	0.352757	0.304215	0.28869	0.231572	0.192474	0.29144	0.341015	0.310694	0.166358	0.306633	0.301104	0.436872	0.300351	0.388619	0.231083	0.230131	0.284867	0.276088	0.346641	0.406185	0.188155	0.232235	0.137334
	-30	0.458049	0.428054	0.453668	0.44305	0.454525	0.475027	0.499003	0.508573	0.459396	0.440297	0.617579	0.555094	0.502901	0.510921	0.46765	0.586008	0.576475	0.506755	0.472876	0.447473	0.442439	0.55596	0.51452	0.546601	0.503815	0.481072	0.397149	0.365964	0.548327	0.547641	0.532879	0.38931	0.554604	0.442956	0.570767	0.508797	0.572086	0.407367	0.418386	0.487232	0.520164	0.505114	0.612502	0.55484	0.554225	0.510217
	-20	0.556106	0.523266	0.548157	0.537473	0.558193	0.595529	0.596832	0.619814	0.581111	0.571328	0.721468	0.677704	0.619829	0.647727	0.592743	0.697734	0.680612	0.648265	0.600101	0.595321	0.60186	0.673328	0.633174	0.660191	0.642739	0.622091	0.527274	0.511051	0.691767	0.678029	0.678666	0.559238	0.696002	0.556455	0.669922	0.643497	0.68756	0.537611	0.557494	0.620934	0.651902	0.61871	0.719854	0.720463	0.710525	0.687244
	-10	0.638876	0.607658	0.639034	0.623084	0.637358	0.685041	0.682771	0.707585	0.679701	0.672611	0.788893	0.759546	0.702594	0.738846	0.67907	0.775264	0.757072	0.75134	0.708457	0.707948	0.718334	0.755551	0.722794	0.749156	0.742064	0.72811	0.647081	0.626789	0.787632	0.772656	0.773934	0.686645	0.794771	0.64478	0.744514	0.73379	0.770406	0.645906	0.651057	0.719326	0.748901	0.701235	0.7908	0.801066	0.796443	0.797657
	0	0.704774	0.669651	0.690919	0.68157	0.709464	0.740242	0.742278	0.772121	0.742282	0.740372	0.844432	0.832411	0.781914	0.808815	0.754128	0.833706	0.818639	0.816789	0.779083	0.792992	0.791418	0.816489	0.78922	0.806385	0.809858	0.805299	0.727635	0.720932	0.849454	0.836969	0.849461	0.776017	0.851999	0.729364	0.807606	0.802165	0.835289	0.719496	0.733192	0.809992	0.81705	0.7795	0.845428	0.873545	0.869134	0.863644
	10	0.771168	0.726094	0.764	0.754934	0.77446	0.80395	0.812688	0.830328	0.810081	0.806848	0.870289	0.876789	0.817249	0.846896	0.800774	0.876899	0.862323	0.877292	0.843713	0.847365	0.84434	0.859491	0.839569	0.865138	0.858926	0.86506	0.807181	0.806332	0.90117	0.893014	0.885853	0.84875	0.913421	0.763713	0.848015	0.844312	0.880242	0.78999	0.772442	0.837134	0.860074	0.812731	0.873579	0.897527	0.899313	0.881746
	20	0.818084	0.78464	0.806179	0.816497	0.825515	0.852466	0.856375	0.871236	0.848524	0.846992	0.901129	0.920043	0.867885	0.891655	0.84766	0.913485	0.902986	0.914155	0.885938	0.892922	0.889803	0.897842	0.881713	0.902393	0.898055	0.910545	0.868351	0.863108	0.934838	0.928606	0.92677	0.895569	0.944959	0.820092	0.889542	0.889464	0.918998	0.842538	0.827487	0.894972	0.904326	0.862346	0.90831	0.94088	0.930947	0.916494
	30	0.867068	0.833601	0.859594	0.867954	0.881064	0.902179	0.903814	0.91177	0.89348	0.892846	0.914193	0.949257	0.88362	0.907582	0.870862	0.93594	0.929695	0.937513	0.909324	0.925556	0.919315	0.916916	0.905391	0.930488	0.922261	0.937264	0.910596	0.905971	0.957413	0.952558	0.939643	0.929641	0.970435	0.843012	0.910468	0.910396	0.931333	0.878107	0.859491	0.915506	0.918693	0.880198	0.920103	0.944747	0.934344	0.922247
	40	0.896877	0.853636	0.881148	0.897179	0.899497	0.93679	0.928361	0.938513	0.919265	0.916478	0.951825	0.970092	0.923296	0.942019	0.908355	0.961626	0.953531	0.960237	0.944461	0.949756	0.952155	0.944672	0.934244	0.95463	0.951435	0.965617	0.939289	0.936964	0.977004	0.97569	0.968716	0.958395	0.982273	0.886655	0.942273	0.942771	0.958487	0.912588	0.899417	0.942998	0.951343	0.920254	0.949585	0.975718	0.966889	0.965315
	50	0.915591	0.881824	0.894987	0.932219	0.919877	0.948746	0.941002	0.95536	0.933255	0.934443	0.974914	0.988325	0.960229	0.970548	0.944298	0.982518	0.969541	0.985997	0.955775	0.964433	0.974587	0.967777	0.968575	0.970729	0.975226	0.985507	0.951316	0.958562	0.986058	0.98809	0.98637	0.987943	0.994172	0.925102	0.964901	0.972215	0.985738	0.929286	0.938885	0.969866	0.978793	0.961323	0.976822	1.00197	0.99378	0.994506
	60	0.945706	0.923327	0.93572	0.960755	0.956779	0.967399	0.970125	0.975671	0.964561	0.952663	0.975564	1.00099	0.969805	0.977249	0.952843	0.989539	0.981732	0.977569	0.974038	0.975118	0.986487	0.974961	0.960778	0.984166	0.981557	0.992336	0.972499	0.978702	0.994991	0.995432	0.990676	0.975936	0.984343	0.937778	0.976188	0.981147	0.98431	0.948157	0.950609	0.980178	0.982751	0.969154	0.980398	0.994095	0.987956	0.988298
	70	0.970504	0.957327	0.969861	0.984245	0.990285	0.978713	0.992731	0.988879	0.984734	0.982487	0.973239	1.00217	0.9737	0.978242	0.957235	0.990965	0.994692	0.990505	0.983719	0.986265	0.989258	0.979714	0.976725	0.992208	0.981225	0.99701	0.991332	0.993957	0.997096	1.00017	0.990836	0.997949	0.998894	0.952416	0.980104	0.980001	0.987824	0.976322	0.956853	0.97989	0.992414	0.966209	0.982338	0.984516	0.988043	0.98588
	80	0.967941	0.952295	0.964323	1.0011	0.975319	0.987796	0.987098	0.988966	0.982424	0.980812	0.987746	1.00472	0.995765	0.99467	0.985334	1.00466	0.999438	1.004	0.998668	0.995241	0.996285	0.997443	0.991127	0.998852	1.00053	1.00414	0.987701	0.992434	0.999331	1.00103	0.994745	1.00606	0.988962	0.984241	1.02407	1.00263	1.00898	0.992134	0.998057	0.999579	1.00848	1.00538	1.00201	1.01226	1.0347	1.0068
	90	0.98738	0.982306	0.992072	1.00542	1.01307	0.987796	1.00376	1.0056	0.998615	1.00147	0.987057	0.999506	1.00257	0.995897	0.98793	1.00538	1.0083	1.004	0.995766	1.00096	0.998331	0.997701	0.996921	1.00353	0.999907	1.00607	0.997865	0.998496	0.998152	1.00245	0.998094	1.01033	0.990875	0.99107	1.00645	1.00367	1.00675	0.9999	0.994472	1.00535	1.00524	1.0027	1.00064	1.00541	0.995582	1.00132
	100	1.00613	1.01787	1.01995	1.01323	1.02383	1.01375	1.01779	1.01244	1.0216	1.01358	0.981796	0.990285	1.00115	0.992801	0.98803	1.00398	1.00595	1.00432	1.0032	1.00517	1.0048	0.998012	0.999544	1.00497	0.997053	1.00265	1.00645	1.00572	1.00187	1.00688	0.994072	1.01001	0.990823	1.00235	1.01238	1.00736	1.00245	1.01024	1.00001	1.01198	0.999555	0.999143	0.997707	0.998955	0.999448	0.991886
